# Supplementary material for: The DNA topoisomerase II inhibitor amsacrine as a novel candidate adjuvant in a model of glaucoma filtration surgery
Source: Sci Rep. 2019 Dec 17;9:19288. doi: 10.1038/s41598-019-55365-7 (PMC6917768; doi:10.1038/s41598-019-55365-7)
Supplement: Supplementary file 2 — Dataset 1 [file 41598_2019_55365_MOESM2_ESM.xls]

## Sheet: drug list
No	Molecular name	Molecular weight
1	Ebastine	469.66
2	Cetirizine Hydrochloride	461.81
3	Flufenamic acid	281.1
4	Nifenamic acid	282.2
5	Mefenamic acid	241.29
6	Sodium Meclofenamic acid	336.1
7	Sodium Dichlofenac	318.1
8	diflunisal	250.2
9	Meloxicam	351.4
10	Loxoprofen sodium hydrate	304.31
11	Nicardipine hydrochloride	515.99
12	Amlodipine besilate	567.05
13	Furosemide	330.75
14	Allopurinol	136.11
15	Flavoxate hydrochloride	427.92
16	Sofalcone	450.52
17	Nizatidine	331.46
18	Lansoprazole	369.36
19	Epalrestat	319.4
20	Calcium Folinate	511.5
21	Acetohexamide	324.4
22	Bezafibrate	361.82
23	Phenytoin	252.27
24	Anhydrous Ampicillin	419.45
25	Cefalexin	347.39
26	Fluconazole	306.27
27	Tipepidine Hibenzate	517.66
28	Theophylline	180.16
29	Promethazine Hydrochloride	320.88
30	Loratadine	382.88
31	Guaifenesin	198.22
32	Ambroxol hydrochloride	415.56
33	Oxatomide	426.55
34	Naproxen	230.26
35	Piroxicam	331.35
36	Ketoprofen	254.28
37	Propafenone hydrochloride	377.91
38	Verapamil hydrochloride	491.06
39	Atenolol	266.34
40	Carbazochrome sodium sultonate hydrate	376.32
41	Triamterene	253.3
42	Propranolol hydrochloride	295.8
43	Indapamide	365.83
44	Pindolol	248.32
45	Trichlormethiazide	380.7
46	Colchicine	399.44
47	Midodrine Hydrochloride	290.74
48	Tamsulosin hydrochloride	444.98
49	Omeprazole	345.42
50	Trimebutine maleate	503.54
51	Camostat Mesilate	494.52
52	Aldioxa	218.1
53	Oxethazaine	467.64
54	Sodium Risedronate hydrate	350.1
55	Gliclazide	323.41
56	Ipriflavone	280.32
57	Raloxifene hydrochloride	510.04
58	Glibenclamide	494.01
59	Bumetanide	364
60	Amoxiciliin	380.66
61	Montelukast Sodium	609.2
62	Oxyteracycline	460.43
63	Griseofulavin	352.77
64	Amorolfine	353.98
65	Glycyrrhetinic acid	470.68
66	Indomethacin	357.79
67	Oxaprazin	293.32
68	Glocuronolactone	176.1
69	Ursodeoxycholic acid	392.57
70	Cilnidipine	492.52
71	Benidipine	542.03
72	Cilazapuril	417.5
73	Losartan	461.01
74	Cilostazol	369.46
75	Amiodarone	681.8
76	Amoxapine	313.8
77	Erigometrine	441.48
78	Calcitriol	430.62
79	Probucol	516.84
80	Methotrexate	454.44
81	Sulpride	341.42
82	Isopropyl antipyrine	230.31
83	famotidine	337.45
84	Nalidixic acid	232.24
85	Ketotifen	425.5
86	Loratadine	382.88
87	Ubidecarenone	863.37
88	Captopril	217.29
89	Enalapril	376.45
90	Dipyridamole	504.63
91	Fasudil	327.83
92	Clotrimazole	344.8
93	Miconazole	416.14
94	Nifedipine	346.33
95	Tranilast	327.3
96	Antipyrine	188.23
97	Isopropyl antipyrine	230.31
98	Nalidixic acid	232.24
99	Piromidic acid	288.3
100	Ciprofloxacin	331.34
101	Josamycin propionate	884.06
102	Quinapril hydrochloride	474.99
103	Protoporphyrin disodium	606.6
104	Mepirizole	234.3
105	Benzydamine	460.96
106	Terbinafine hydrochloride	327.89
107	Amlexanox	298.3
108	Amrinone	187.2
109	Carvedilol	406.47
110	Pirfenidone	185.24
111	sodium cromoglicate	512.33
112	Fluvoxamine	434.4
113	Rebamipide	370.79
114	Fluvastatin	433.46
115	Amitripyline	313.9
116	Diltiazem	450.98
117	dexamethasone	392.46
118	Azelastine	418.4
119	Etodolac	287.35
120	Amphoterricin B	924.08
121	Reserpine	608.68
122	Isoproterenol	247.7
123	Tamoxifen	371.52
124	Metoprolol	267.36
125	Metoclopramide	299.8
126	Ｒａｌｏｘｉｆｅｎｅ	473.58
127	Nitrendipine	346.33
128	Ｚａfirlukast	575.7
129	Pranlukast	481.5
130	Pioglitazone	392.91
131	Famotidine	337.45
132	Ebastine	469.66
133	Tamsulosin hydrochloride	444.98
134	Benidipine	542.03
135	Nicardipine hydrochloride	515.99
136	Cibenzoline succucinate	380.44
137	Tandospirone citrate	575.61
138	Pemirolast K	266.3
139	Ibudilast	230.31
140	Methoxyphenamine hydrochloride	215.72
141	Caffeine	191.19
142	Caffeine anhydrate	191.19
143	Diprophylline	254.25
144	Noscapine hydrochloride	413.42
145	Noscapine	449.92
146	Dobutamine hydrochloride	337.84
147	Methylprednisolone sodium succinate	524.6
148	Sodium prasterone sulfate	440.5
149	Pyldicainide hydrochloride	272.4
150	Bromohexine hydrochloride	412.6
151	Sarpogrelate hydrochloride	465.97
152	Epinastine hydrochloride	285.78
153	Olopatadine	337.41
154	Imidapril hydrochloride	441.91
155	Telmisartan	514.62
156	Alendronate sodium hydrate	325.12
157	Bicalutamide	430.37
158	Cibenzoline succinate	380.44
159	Cefditoren pivoxil	620.72
160	Benzylpenicillin potassium	372.48
161	Ampicillin potassium	371.39
162	Dibekacin sulufate	451.52
163	Arbekacin sulfate	552.62
164	Fosfomycin sodium	182.02
165	Fosfomycin cacium hydrate	194.14
166	Cefminox sodium hydrate	667.66
167	Biapenem	350.39
168	NSK-04	193.2
169	NSK-06	287.36
170	NSK-07	287.36
171	NSK-08	287.36
172	NSK-09	427.93
173	afloqualone	283.3
174	Procaterol hydrochloride hydorate	335.83
175	Emedastine difumarate	534.56
176	γ-Oryzanol	602.9
177	Cefixime	453.45
178	Cefdinir	395.41
179	Pranoprofen	255.27
180	Danazol	337.46
181	Cateolol hydrochloride	328.83
182	Nisoldipine	388.41
183	Propiverine hudrochloride	403.94
184	Tocopherol acetate	472.74
185	Pravastatin sodium	446.51
186	Minocycline hydrochloride	493.94
187	Lansoprazole	369.36
188	Pirenzepine hydrochloride hydrate	442.34
189	Simvastatin	418.57
190	Actarit	193.2
191	Acyclovir	225.2
192	Amezinium metilsulfate	313.33
193	MAFENIDE HYDROCHLORIDE	222.695
194	MAPROTILINE HYDROCHLORIDE	313.874
195	MECAMYLAMINE HYDROCHLORIDE	203.758
196	MECLIZINE HYDROCHLORIDE	463.882
197	MECLOFENAMATE SODIUM	318.137
198	MEDRYSONE	344.499
199	MEGESTROL ACETATE	384.52
200	MELPHALAN	305.207
201	MESTRANOL	310.44
202	METAPROTERENOL	211.263
203	METHACHOLINE CHLORIDE	195.691
204	METHIMAZOLE	114.17
205	METHOCARBAMOL	241.246
206	METHOTREXATE(+/-)	454.449
207	METHOXAMINE HYDROCHLORIDE	247.724
208	METHYLDOPA	211.219
209	METHYLPREDNISOLONE	374.481
210	METOCLOPRAMIDE HYDROCHLORIDE	336.264
211	METOPROLOL TARTRATE	417.46
212	METRONIDAZOLE	171.157
213	MINOCYCLINE HYDROCHLORIDE	493.949
214	MINOXIDIL	209.253
215	MOXALACTAM DISODIUM	564.445
216	NADIDE	663.435
217	NAFCILLIN SODIUM	436.466
218	NALOXONE HYDROCHLORIDE	363.844
219	NAPHAZOLINE HYDROCHLORIDE	246.742
220	NAPROXEN(+)	230.266
221	NEOSTIGMINE BROMIDE	303.201
222	NIACIN	123.112
223	NIFEDIPINE	346.343
224	NITROFURANTOIN	238.161
225	OXYBUTYNIN CHLORIDE	393.958
226	NOREPINEPHRINE	169.182
227	NORETHINDRONE	298.429
228	NORETHYNODREL	298.429
229	NORFLOXACIN	319.339
230	NORGESTREL	312.456
231	NORTRIPTYLINE	263.386
232	NOSCAPINE HYDROCHLORIDE	449.892
233	NOVOBIOCIN SODIUM	634.621
234	NYLIDRIN HYDROCHLORIDE	335.878
235	NYSTATIN	926.118
236	ORPHENADRINE CITRATE	461.517
237	OXACILLIN SODIUM	423.426
238	OXYBENZONE	228.25
239	OXYMETAZOLINE HYDROCHLORIDE	296.843
240	OXYPHENBUTAZONE	324.383
241	OXYTETRACYCLINE	496.906
242	PAPAVERINE HYDROCHLORIDE	375.856
243	PARGYLINE HYDROCHLORIDE	195.694
244	PENICILLAMINE	149.213
245	PHENACEMIDE	178.192
246	PHENAZOPYRIDINE HYDROCHLORIDE	249.705
247	PHENELZINE SULFATE	234.276
248	PHENINDIONE	222.246
249	PHENIRAMINE MALEATE	356.425
250	PHENYLBUTAZONE	308.383
251	PHENYTOIN SODIUM	274.257
252	FENOFIBRATE	360.841
253	FENOPROFEN	242.277
254	FLUFENAMIC ACID	281.236
255	FENBENDAZOLE	299.354
256	FENSPIRIDE HYDROCHLORIDE	296.8
257	MEFENAMIC ACID	241.292
258	METHACYCLINE HYDROCHLORIDE	478.89
259	MEFEXAMIDE	316.831
260	PROBUCOL	516.855
261	PUROMYCIN HYDROCHLORIDE	544.442
262	MEBENDAZOLE	295.3
263	NALBUPHINE HYDROCHLORIDE	393.915
264	PROGLUMIDE	334.419
265	MINAPRINE HYDROCHLORIDE	371.313
266	MEMANTINE HYDROCHLORIDE	215.769
267	ATENOLOL	266.343
268	CARBETAPENTANE CITRATE	525.601
269	PIMOZIDE	461.56
270	NICARDIPINE HYDROCHLORIDE	515.999
271	NEFOPAM	253.347
272	PIRENZEPINE HYDROCHLORIDE	424.333
273	PRAMOXINE HYDROCHLORIDE	329.871
274	MEPHENESIN	182.221
275	SULFACHLORPYRIDAZINE	284.726
276	SULFADIMETHOXINE	310.334
277	SULFAGUANIDINE	214.247
278	SULFAMONOMETHOXINE	280.307
279	SULCONAZOLE NITRATE	460.77
280	RITODRINE HYDROCHLORIDE	323.823
281	SULPIRIDE	341.432
282	RANITIDINE	314.409
283	SULOCTIDIL	337.572
284	RONIDAZOLE	200.155
285	SULFAMETER	280.307
286	SULFAMETHOXYPYRIDAZINE	280.307
287	SUPROFEN	260.314
288	SACCHARIN	183.187
289	ACETANILIDE	135.167
290	FLURANDRENOLIDE	436.525
291	ESTRADIOL ACETATE	314.428
292	ECONAZOLE NITRATE	444.705
293	FLUNISOLIDE	434.509
294	FLUMETHASONE	410.462
295	XYLAZINE	220.339
296	TOLAZAMIDE	311.406
297	GALANTHAMINE HYDROBROMIDE	368.274
298	LANATOSIDE C	985.14
299	ENALAPRIL MALEATE	492.531
300	KETOPROFEN	254.288
301	LISINOPRIL	405.498
302	BUMETANIDE	364.423
303	CARBENOXOLONE SODIUM	614.737
304	FOLIC ACID	441.407
305	PHTHALYLSULFATHIAZOLE	403.438
306	SUCCINYLSULFATHIAZOLE	355.394
307	TRANEXAMIC ACID	157.214
308	CEPHALEXIN	347.396
309	OXOLINIC ACID	261.236
310	CEFOXITIN SODIUM	449.44
311	SURAMIN	1429.19
312	CEFUROXIME SODIUM	446.374
313	VIGABATRIN	129.16
314	LOMEFLOXACIN HYDROCHLORIDE	387.817
315	CEFAMANDOLE SODIUM	484.491
316	CEFOPERAZONE SODIUM	667.659
317	OFLOXACIN	361.376
318	BEZAFIBRATE	361.829
319	CETIRIZINE HYDROCHLORIDE	461.82
320	PHENYLETHYL ALCOHOL	122.168
321	MECLOCYCLINE SULFOSALICYLATE	695.061
322	RIBOFLAVIN	376.372
323	ACEBUTOLOL HYDROCHLORIDE	372.896
324	ASPARTAME	294.31
325	VARDENAFIL HYDROCHLORIDE	525.074
326	FLUORESCEIN	332.316
327	NIACINAMIDE	122.128
328	PROPRANOLOL HYDROCHLORIDE (+/-)	295.812
329	METHSCOPOLAMINE BROMIDE	398.3
330	EDROPHONIUM CHLORIDE	201.698
331	THIOPENTAL SODIUM	264.324
332	PENTOBARBITAL	226.278
333	PHENFORMIN HYDROCHLORIDE	241.726
334	PENFLURIDOL	523.978
335	PHTHALYSULFATHIAZOLE	419.481
336	VINCRISTINE SULFATE	923.058
337	OMEPRAZOLE	345.423
338	ZOLMITRIPTAN	287.365
339	DEBRISOQUIN SULFATE	273.313
340	SULFADOXINE	310.334
341	FINASTERIDE	372.556
342	PENTETIC ACID	393.354
343	PROSCILLARIDIN	532.637
344	JOSAMYCIN	828.016
345	REPAGLINIDE	452.599
346	CROTAMITON	203.287
347	CEFPROZIL	389.433
348	METHYLDOPATE HYDROCHLORIDE	275.735
349	SULFAQUINOXALINE SODIUM	322.323
350	GRISEOFULVIN	352.774
351	CEPHRADINE	349.412
352	DANTHRON	240.217
353	HYDROCORTISONE	362.47
354	DESOXYCORTICOSTERONE ACETATE	372.509
355	TESTOSTERONE PROPIONATE	344.499
356	SPARTEINE SULFATE	332.465
357	RUTOSIDE	610.531
358	PHENYL AMINOSALICYLATE	229.238
359	TESTOSTERONE	288.434
360	SANGUINARINE SULFATE	429.408
361	alpha-TOCHOPHEROL	430.721
362	alpha-TOCHOPHERYL ACETATE	472.758
363	DACTINOMYCIN	1255.45
364	LINDANE	290.833
365	MITOTANE	320.048
366	IVERMECTIN	875.117
367	ETHYL PARABEN	166.178
368	COUMARIN	146.147
369	ACETAMINOPHEN	151.166
370	MITOMYCIN C	334.335
371	ACETAZOLAMIDE	222.245
372	ACETOHYDROXAMIC ACID	75.0677
373	ACETYLCHOLINE	181.664
374	ACETYLCYSTEINE	163.196
375	ADENOSINE	267.246
376	ALLOPURINOL	136.114
377	ALVERINE CITRATE	473.571
378	AMANTADINE HYDROCHLORIDE	187.715
379	AMIKACIN SULFATE	781.769
380	AMILORIDE HYDROCHLORIDE	266.091
381	POTASSIUM p-AMINOBENZOATE	175.233
382	AMINOCAPROIC ACID	131.176
383	AMINOGLUTETHIMIDE	232.285
384	AMINOSALICYLATE SODIUM	175.121
385	AMITRIPTYLINE HYDROCHLORIDE	313.874
386	AMODIAQUINE DIHYDROCHLORIDE	428.793
387	AMOXICILLIN	365.411
388	AMPHOTERICIN B	924.102
389	AMPICILLIN SODIUM	371.393
390	AMPROLIUM	315.248
391	ANTAZOLINE PHOSPHATE	363.356
392	ANTHRALIN	226.234
393	ANTIPYRINE	188.231
394	APOMORPHINE HYDROCHLORIDE	303.792
395	ATROPINE SULFATE	387.455
396	AUROTHIOGLUCOSE	392.183
397	AZATHIOPRINE	277.266
398	BACITRACIN	1422.73
399	BACLOFEN	213.666
400	BECLOMETHASONE DIPROPIONATE	521.056
401	BENSERAZIDE HYDROCHLORIDE	293.709
402	BENZETHONIUM CHLORIDE	448.094
403	BENZOCAINE	165.194
404	BENZTHIAZIDE	431.942
405	beta-CAROTENE	536.892
406	BETHANECHOL CHLORIDE	196.679
407	BISACODYL	361.401
408	BITHIONATE SODIUM	400.02
409	BROMOCRIPTINE MESYLATE	750.715
410	BUSULFAN	246.303
411	CAFFEINE	194.195
412	CAMPHOR (1R)	152.238
413	CAPREOMYCIN SULFATE	766.796
414	CARBACHOL	182.652
415	CARBAMAZEPINE	236.276
416	CARBENICILLIN DISODIUM	422.37
417	CARBINOXAMINE MALEATE	406.87
418	CARISOPRODOL	260.336
419	CEFADROXIL	363.395
420	CEFAZOLIN SODIUM	476.493
421	CEFOTAXIME SODIUM	477.453
422	CEPHALOTHIN SODIUM	418.426
423	CEPHAPIRIN SODIUM	445.451
424	CETYLPYRIDINIUM CHLORIDE	339.997
425	CHLORAMBUCIL	304.219
426	CHLORAMPHENICOL PALMITATE	561.552
427	CHLORAMPHENICOL HEMISUCCINATE	423.209
428	CHLORAMPHENICOL	323.135
429	CHLORCYCLIZINE HYDROCHLORIDE	337.295
430	CHLORHEXIDINE	578.379
431	CHLOROCRESOL	142.586
432	CHLOROQUINE DIPHOSPHATE	515.872
433	CHLOROTHIAZIDE	295.725
434	CHLOROTRIANISENE	380.875
435	CHLOROXYLENOL	156.613
436	CHLORPHENIRAMINE (S) MALEATE	390.87
437	CHLORPROMAZINE	318.871
438	CHLORPROPAMIDE	276.744
439	CHLORTETRACYCLINE HYDROCHLORIDE	515.351
440	CHLORTHALIDONE	338.772
441	CHLORZOXAZONE	169.568
442	CICLOPIROX OLAMINE	268.359
443	CINOXACIN	262.224
444	CLEMASTINE FUMARATE	459.975
445	CLIDINIUM BROMIDE	432.361
446	CLINDAMYCIN HYDROCHLORIDE	461.452
447	CLOTRIMAZOLE	344.847
448	CLOXACILLIN SODIUM	457.871
449	CLOXYQUIN	179.607
450	COLCHICINE	399.448
451	COLISTIMETHATE SODIUM	1735.82
452	CORTISONE ACETATE	402.492
453	CROMOLYN SODIUM	512.341
454	CLOMIPHENE CITRATE	598.099
455	CYCLIZINE	266.389
456	CYCLOPENTOLATE HYDROCHLORIDE	327.855
457	CYCLOSERINE	102.093
458	CYPROTERONE ACETATE	416.949
459	CYTARABINE	243.221
460	DACARBAZINE	182.186
461	DANAZOL	337.466
462	DAPSONE	248.306
463	DAUNORUBICIN	527.533
464	DEFEROXAMINE MESYLATE	656.802
465	SODIUM DEHYDROCHOLATE	424.517
466	DEMECLOCYCLINE HYDROCHLORIDE	501.324
467	DESIPRAMINE HYDROCHLORIDE	302.85
468	DEXAMETHASONE	392.472
469	DEXAMETHASONE SODIUM PHOSPHATE	516.415
470	DIBENZOTHIOPHENE	184.262
471	DIBUCAINE HYDROCHLORIDE	379.934
472	DICLOFENAC SODIUM	318.137
473	DICLOXACILLIN SODIUM	492.316
474	DICUMAROL	336.304
475	DICYCLOMINE HYDROCHLORIDE	345.957
476	DIENESTROL	266.343
477	DIETHYLCARBAMAZINE CITRATE	391.425
478	DIETHYLSTILBESTROL	268.359
479	DIFLUNISAL	250.204
480	DIGITOXIN	764.959
481	DIGOXIN	780.959
482	DIHYDROERGOTAMINE MESYLATE	679.799
483	DIHYDROSTREPTOMYCIN SULFATE	681.678
484	DIMENHYDRINATE	469.975
485	DIMETHADIONE	129.116
486	DIOXYBENZONE	244.249
487	DIPHENHYDRAMINE HYDROCHLORIDE	291.824
488	DIPHENYLPYRALINE HYDROCHLORIDE	317.862
489	DIPYRIDAMOLE	504.638
490	DISOPYRAMIDE PHOSPHATE	437.48
491	DOPAMINE HYDROCHLORIDE	189.643
492	DOXEPIN HYDROCHLORIDE	315.846
493	DOXYCYCLINE HYDROCHLORIDE	480.906
494	DOXYLAMINE SUCCINATE	388.468
495	DYCLONINE HYDROCHLORIDE	325.882
496	DYPHYLLINE	254.247
497	EMETINE	553.575
498	ADRENALINE BITARTRATE	333.298
499	EQUILIN	268.359
500	ERGOCALCIFEROL	396.662
501	ERYTHROMYCIN ETHYLSUCCINATE	862.074
502	ERYTHROMYCIN	733.945
503	ESTRADIOL	272.391
504	ESTRADIOL CYPIONATE	396.575
505	ESTRADIOL VALERATE	356.51
506	ESTRIOL	288.39
507	ESTRONE	270.375
508	ETHACRYNIC ACID	303.144
509	ETHAMBUTOL HYDROCHLORIDE	277.237
510	ETHINYL ESTRADIOL	296.413
511	ETHIONAMIDE	166.246
512	ETHOPROPAZINE HYDROCHLORIDE	348.942
513	EUCATROPINE HYDROCHLORIDE	327.855
514	EUGENOL	164.206
515	FLUDROCORTISONE ACETATE	422.498
516	FLUMETHAZONE PIVALATE	494.581
517	FLUOCINOLONE ACETONIDE	452.5
518	FLUOCINONIDE	494.538
519	FLUOROMETHOLONE	376.472
520	FLUOROURACIL	130.079
521	FLURBIPROFEN	244.268
522	FURAZOLIDONE	225.162
523	FUROSEMIDE	330.749
524	FUSIDIC ACID	516.725
525	GALLAMINE TRIETHIODIDE	891.544
526	GEMFIBROZIL	250.341
527	GENTAMICIN SULFATE	575.684
528	GENTIAN VIOLET	407.991
529	GLUCOSAMINE HYDROCHLORIDE	215.635
530	GRAMICIDIN	1141.48
531	GUAIFENESIN	198.221
532	GUANABENZ ACETATE	291.139
533	GUANETHIDINE SULFATE	296.391
534	HALAZONE	270.092
535	HALOPERIDOL	375.874
536	HETACILLIN POTASSIUM	427.571
537	HEXACHLOROPHENE	406.91
538	HEXYLRESORCINOL	194.276
539	HISTAMINE DIHYDROCHLORIDE	184.07
540	HOMATROPINE BROMIDE	356.263
541	HOMATROPINE METHYLBROMIDE	370.29
542	HYDRALAZINE HYDROCHLORIDE	196.641
543	HYDROCHLOROTHIAZIDE	297.741
544	HYDROCORTISONE ACETATE	404.508
545	HYDROCORTISONE HEMISUCCINATE	462.545
546	HYDROFLUMETHIAZIDE	331.294
547	HYDROXYPROGESTERONE CAPROATE	428.617
548	HYDROXYUREA	76.0552
549	HYDROXYZINE PAMOATE	763.295
550	HYDROCORTISONE PHOSPHATE TRIETHYLAMINE	644.837
551	HYOSCYAMINE	289.378
552	IBUPROFEN	206.287
553	IMIPRAMINE HYDROCHLORIDE	316.878
554	INDAPAMIDE	365.841
555	INDOMETHACIN	357.797
556	INDOPROFEN	281.314
557	INOSITOL	180.159
558	IODOQUINOL	396.955
559	IPRATROPIUM BROMIDE	412.371
560	ISONIAZID	137.142
561	ISOPROPAMIDE IODIDE	480.437
562	ISOPROTERENOL HYDROCHLORIDE	247.724
563	ISOSORBIDE DINITRATE	236.139
564	ISOXSUPRINE HYDROCHLORIDE	337.85
565	KANAMYCIN A SULFATE	582.585
566	KETOCONAZOLE	531.443
567	LACTULOSE	342.303
568	LEVONORDEFRIN	183.209
569	LINCOMYCIN HYDROCHLORIDE	443.006
570	MEDROXYPROGESTERONE ACETATE	386.536
571	MEPENZOLATE BROMIDE	420.35
572	MERCAPTOPURINE	152.178
573	NEOMYCIN SULFATE	712.733
574	NITROFURAZONE	198.139
575	METHICILLIN SODIUM	402.405
576	METHYLTHIOURACIL	142.18
577	NITROMIDE	211.135
578	NORETHINDRONE ACETATE	340.467
579	VALPROATE SODIUM	166.197
580	VANCOMYCIN HYDROCHLORIDE	1484.76
581	URSODIOL	392.584
582	TYROTHRICIN	1272.48
583	UREA	60.0558
584	TUAMINOHEPTANE SULFATE	213.298
585	XYLOMETAZOLINE HYDROCHLORIDE	280.844
586	ZOMEPIRAC SODIUM	291.737
587	TRIPELENNAMINE CITRATE	447.492
588	TRIPROLIDINE HYDROCHLORIDE	314.862
589	TROPICAMIDE	284.361
590	TRYPTOPHAN	204.23
591	VIDARABINE	267.246
592	VINBLASTINE SULFATE	909.074
593	OXIDOPAMINE HYDROCHLORIDE	205.643
594	ALANYL-dl-LEUCINE	202.255
595	OXYQUINOLINE HEMISULFATE	243.24
596	PENICILLIN G POTASSIUM	372.491
597	PENICILLIN V POTASSIUM	388.49
598	PHENOLPHTHALEIN	318.332
599	PHENYLEPHRINE HYDROCHLORIDE	203.67
600	PHYSOSTIGMINE SALICYLATE	413.478
601	PILOCARPINE NITRATE	271.275
602	PINDOLOL	248.328
603	PIPERACILLIN SODIUM	539.547
604	PIROXICAM	331.353
605	POLYMYXIN B SULFATE	1301.58
606	PRAZIQUANTEL	312.415
607	PREDNISOLONE	360.454
608	PREDNISOLONE ACETATE	402.492
609	PREDNISONE	358.438
610	PRIMAQUINE DIPHOSPHATE	455.345
611	PRIMIDONE	218.258
612	PROBENECID	285.365
613	PRAZOSIN HYDROCHLORIDE	419.871
614	PROCAINAMIDE HYDROCHLORIDE	271.793
615	PROCAINE HYDROCHLORIDE	272.778
616	PROCHLORPERAZINE EDISYLATE	564.146
617	PROCYCLIDINE HYDROCHLORIDE	323.91
618	PROGESTERONE	314.472
619	PROMAZINE HYDROCHLORIDE	320.887
620	PROMETHAZINE HYDROCHLORIDE	320.887
621	PROPANTHELINE BROMIDE	448.404
622	DEXPROPRANOLOL HYDROCHLORIDE	295.812
623	PYRANTEL PAMOATE	594.692
624	PYRAZINAMIDE	123.115
625	PYRILAMINE MALEATE	401.466
626	PYRIMETHAMINE	248.717
627	PYRVINIUM PAMOATE	769.906
628	QUINACRINE HYDROCHLORIDE	472.89
629	QUINIDINE GLUCONATE	520.585
630	QUININE SULFATE	422.504
631	RESERPINE	608.695
632	RIFAMPIN	822.961
633	SALICYL ALCOHOL	124.141
634	SALICYLAMIDE	137.139
635	SODIUM SALICYLATE	160.106
636	SCOPOLAMINE HYDROBROMIDE	384.273
637	SISOMICIN SULFATE	545.614
638	SPECTINOMYCIN HYDROCHLORIDE	405.279
639	SPIRONOLACTONE	416.584
640	STREPTOMYCIN SULFATE	679.662
641	STREPTOZOSIN	265.225
642	SULFABENZAMIDE	276.316
643	SULFACETAMIDE	214.244
644	SULFADIAZINE	250.281
645	SULFAMERAZINE	264.308
646	SULFAMETHAZINE	278.335
647	SULFAMETHIZOLE	270.334
648	SULFAMETHOXAZOLE	253.281
649	SULFAPYRIDINE	249.293
650	SULFASALAZINE	398.4
651	SULFATHIAZOLE	255.319
652	SULFINPYRAZONE	404.491
653	SULFISOXAZOLE	267.309
654	SULINDAC	356.419
655	TAMOXIFEN CITRATE	563.654
656	TERBUTALINE HEMISULFATE	323.368
657	TETRACAINE HYDROCHLORIDE	300.832
658	TETRACYCLINE HYDROCHLORIDE	480.906
659	TETRAHYDROZOLINE HYDROCHLORIDE	236.747
660	THEOPHYLLINE	180.167
661	THIABENDAZOLE	201.251
662	THIOGUANINE	167.193
663	THIORIDAZINE HYDROCHLORIDE	407.044
664	THIOTHIXENE	443.634
665	TIMOLOL MALEATE	432.499
666	TOBRAMYCIN	467.524
667	TOLAZOLINE HYDROCHLORIDE	196.682
668	TOLBUTAMIDE	270.353
669	TOLMETIN SODIUM	279.274
670	TOLNAFTATE	307.417
671	TRANYLCYPROMINE SULFATE	231.272
672	TRIACETIN	218.208
673	TRIAMCINOLONE	394.444
674	TRIAMCINOLONE ACETONIDE	434.509
675	TRIAMCINOLONE DIACETATE	478.519
676	TRIAMTERENE	253.268
677	TRICHLORMETHIAZIDE	380.658
678	TRIFLUOPERAZINE HYDROCHLORIDE	480.427
679	TRIHEXYPHENIDYL HYDROCHLORIDE	337.937
680	TRIMEPRAZINE TARTRATE	448.542
681	TRIMETHOBENZAMIDE HYDROCHLORIDE	424.929
682	TRIMETHOPRIM	290.325
683	TRIOXSALEN	228.25
684	PHENETHICILLIN POTASSIUM	402.517
685	AZELAIC ACID	188.225
686	ACONITINE	645.754
687	YOHIMBINE HYDROCHLORIDE	390.914
688	ADENOSINE PHOSPHATE	347.226
689	KETOTIFEN FUMARATE	425.507
690	BETAHISTINE HYDROCHLORIDE	209.12
691	MOLSIDOMINE	242.236
692	MYCOPHENOLIC ACID	320.345
693	OUABAIN	584.667
694	ALBUTEROL (+/-)	239.317
695	ARECOLINE HYDROBROMIDE	236.11
696	CAPTOPRIL	217.289
697	CLOZAPINE	326.832
698	HYDRASTINE (1R, 9S)	383.405
699	LIDOCAINE HYDROCHLORIDE	270.805
700	PHENTOLAMINE HYDROCHLORIDE	317.821
701	NALIDIXIC ACID	232.241
702	BUTAMBEN	193.248
703	CEFACLOR	367.814
704	IODIPAMIDE	627.946
705	LIOTHYRONINE	650.98
706	ALLANTOIN	158.117
707	ALTHIAZIDE	383.897
708	ADENINE	135.129
709	AMINACRINE	194.238
710	BEKANAMYCIN SULFATE	581.601
711	BUDESONIDE	430.546
712	CANRENOIC ACID, POTASSIUM SALT	396.576
713	CHENODIOL	392.584
714	CHOLECALCIFEROL	384.651
715	CINCHONIDINE	294.4
716	CINCHONINE	294.4
717	CHOLESTEROL	386.667
718	PIPERINE	285.346
719	ETOPOSIDE	588.571
720	DEHYDROCHOLIC ACID	402.536
721	FLUMEQUINE	261.255
722	LEVOTHYROXINE	776.877
723	FLUNARIZINE HYDROCHLORIDE	477.429
724	FLUPHENAZINE HYDROCHLORIDE	510.453
725	FLUTAMIDE	276.217
726	DROPERIDOL	379.438
727	FAMOTIDINE	337.446
728	ETODOLAC	287.362
729	FENOTEROL HYDROBROMIDE	384.273
730	FENBUFEN	254.288
731	MEBEVERINE HYDROCHLORIDE	466.022
732	CAPSAICIN	305.421
733	FAMPRIDINE	94.117
734	NICERGOLINE	484.397
735	SPIPERONE	395.481
736	ERYTHROMYCIN ESTOLATE	1056.41
737	ESTRADIOL PROPIONATE	328.456
738	ESTRADIOL BENZOATE	376.5
739	RETINOL	286.462
740	CARPROFEN	273.721
741	MESNA	164.178
742	TRETINON	300.445
743	FOSCARNET SODIUM	191.951
744	FOSFOMYCIN CALCIUM	176.125
745	CEFAMANDOLE NAFATE	512.502
746	ALRESTATIN	255.232
747	PROADIFEN HYDROCHLORIDE	389.97
748	ZIDOVUDINE [AZT]	267.246
749	AZACITIDINE	244.209
750	TINIDAZOLE	247.275
751	CARBIDOPA	226.234
752	PIRACETAM	142.159
753	ETHOSUXIMIDE	141.171
754	PIPERIDOLATE HYDROCHLORIDE	359.9
755	CYCLOSPORINE	1202.64
756	TROLEANDOMYCIN	813.989
757	ASCORBIC ACID	176.127
758	MENADIONE	172.185
759	SALICIN	286.284
760	MONENSIN SODIUM (monensin A is shown)	690.898
761	BENZOIC ACID	122.125
762	BENZYL BENZOATE	212.251
763	BETAINE HYDROCHLORIDE	153.61
764	BIOTIN	244.315
765	AKLOMIDE	200.583
766	NICOTINYL ALCOHOL TARTRATE	259.218
767	FLOXURIDINE	246.197
768	ALTRETAMINE	210.284
769	AMINOHIPPURIC ACID	194.192
770	MEFLOQUINE	414.781
771	ADIPHENINE HYDROCHLORIDE	347.889
772	QUINAPRIL HYDROCHLORIDE	474.989
773	AMIPRILOSE	341.835
774	TIAPRIDE HYDROCHLORIDE	364.894
775	GLUCONOLACTONE	178.143
776	AZLOCILLIN SODIUM	483.482
777	BACAMPICILLIN HYDROCHLORIDE	501.99
778	BENDROFLUMETHIAZIDE	421.42
779	BEPRIDIL HYDROCHLORIDE	403.012
780	BROMHEXINE HYDROCHLORIDE	412.598
781	CARMUSTINE	214.052
782	CEFTRIAXONE SODIUM TRIHYDRATE	652.595
783	VINPOCETINE	350.465
784	TRIMIPRAMINE MALEATE	410.518
785	TRIFLUPROMAZINE HYDROCHLORIDE	388.886
786	TRAZODONE HYDROCHLORIDE	408.334
787	MENTHOL(-)	156.27
788	THONZYLAMINE HYDROCHLORIDE	322.841
789	THIAMPHENICOL	356.227
790	TENOXICAM	337.378
791	CHLOROXINE	214.052
792	CINNARAZINE	368.526
793	DANTROLENE SODIUM	336.241
794	BETAMETHASONE 17,21-DIPROPIONATE	504.601
795	DOBUTAMINE HYDROCHLORIDE	337.85
796	EDOXUDINE	256.261
797	ENOXACIN	320.326
798	PARAROSANILINE PAMOATE	675.748
799	PERHEXILINE MALEATE	393.572
800	PAROMOMYCIN SULFATE	713.718
801	METHAPYRILENE HYDROCHLORIDE	297.853
802	HYCANTHONE	356.49
803	PYRIDOSTIGMINE BROMIDE	261.12
804	ISOXICAM	335.341
805	FILIPIN	654.846
806	MEPHENTERMINE SULFATE	261.342
807	METARAMINOL BITARTRATE	317.298
808	METHAZOLAMIDE	236.273
809	METHYLBENZETHONIUM CHLORIDE	462.121
810	METHYLPREDNISOLONE SODIUM SUCCINATE	496.538
811	AMSACRINE	392.48
812	MIDODRINE HYDROCHLORIDE	290.749
813	NADOLOL	309.409
814	NALTREXONE HYDROCHLORIDE	341.411
815	CYCLOTHIAZIDE	389.882
816	NICLOSAMIDE	327.126
817	NOMIFENSINE MALEATE	354.409
818	PERGOLIDE MESYLATE	410.602
819	PRILOCAINE HYDROCHLORIDE	256.778
820	HYDROCORTISONE BUTYRATE	432.562
821	ROXITHROMYCIN	837.067
822	MITOXANTHRONE HYDROCHLORIDE	517.414
823	OXETHAZAINE	467.657
824	DIPYRONE	333.344
825	CYCLOBENZAPRINE HYDROCHLORIDE	311.858
826	THIOTEPA	189.22
827	TETROQUINONE	172.095
828	OXIBENDAZOLE	249.272
829	PIPOBROMAN	356.059
830	ETANIDAZOLE	214.182
831	RITANSERIN	477.581
832	SEMUSTINE	247.727
833	SPIRAMYCIN	843.074
834	CHOLINE CHLORIDE	139.626
835	CLOFIBRATE	242.705
836	RESORCINOL MONOACETATE	152.151
837	NIMODIPINE	418.451
838	ACYCLOVIR	225.209
839	RETINYL PALMITATE	524.878
840	THALIDOMIDE	258.236
841	NITRENDIPINE	360.37
842	BENZALKONIUM CHLORIDE	354.024
843	CELECOXIB	381.379
844	AZITHROMYCIN	749.004
845	ANETHOLE	148.207
846	TERFENADINE	471.689
847	CLOPIDOGREL SULFATE	419.906
848	LORATADINE	382.894
849	SELAMECTIN	769.982
850	ATORVASTATIN CALCIUM	582.713
851	NAPROXOL	216.282
852	QUIPAZINE MALEATE	329.359
853	COLFORSIN	410.512
854	ISOSORBIDE MONONITRATE	191.142
855	AMCINONIDE	502.585
856	BUPIVACAINE HYDROCHLORIDE	324.898
857	ALBENDAZOLE	265.336
858	PACLITAXEL	853.929
859	BUTACAINE	306.452
860	CLOBETASOL PROPIONATE	466.982
861	IOPANIC ACID	570.937
862	CIPROFLOXACIN	331.35
863	KETOROLAC TROMETHAMINE	376.413
864	LANSOPRAZOLE	369.368
865	MEXILETINE HYDROCHLORIDE	215.725
866	MORANTEL CITRATE	412.465
867	OXYPHENCYCLIMINE HYDROCHLORIDE	380.919
868	PERPHENAZINE	403.978
869	PROPAFENONE HYDROCHLORIDE	377.915
870	TACROLIMUS	804.04
871	FLUCONAZOLE	306.277
872	NABUMETONE	228.294
873	LOVASTATIN	404.552
874	HYDROXYCHLOROQUINE SULFATE	433.958
875	BROMPHENIRAMINE MALEATE	435.321
876	SIROLIMUS	914.197
877	SENNOSIDE A	862.759
878	PAROXETINE HYDROCHLORIDE	365.836
879	ETHYLNOREPINEPHRINE HYDROCHLORIDE	233.697
880	TENIPOSIDE	656.668
881	TANNIC ACID	1701.23
882	SILDENAFIL	474.586
883	ACETRIAZOIC ACID	556.866
884	DIRITHROMYCIN	835.095
885	MEPIVACAINE HYDROCHLORIDE	282.816
886	NILUTAMIDE	317.226
887	VENLAFAXINE	277.41
888	FLUOXETINE	345.795
889	BUPROPION	276.208
890	CEFUROXIME AXETIL	510.483
891	FEXOFENADINE HYDROCHLORIDE	538.133
892	AMINOLEVULINIC ACID HYDROCHLORIDE	167.593
893	PIRENPERONE	393.465
894	AVOBENZONE	310.397
895	ATOVAQUONE	366.848
896	CHLOROGUANIDE HYDROCHLORIDE	290.198
897	TRIMETOZINE	281.311
898	ZOXAZOLAMINE	168.584
899	ACRISORCIN	388.514
900	CYSTEAMINE HYDROCHLORIDE	113.61
901	METAXALONE	221.258
902	CLARITHROMYCIN	747.973
903	ROFECOXIB	314.363
904	SIMVASTATIN	418.579
905	OXCARBAZEPINE	252.275
906	CARVEDILOL	406.486
907	NATEGLINIDE	317.432
908	IRBESARTAN	428.542
909	LEVOFLOXACIN	361.376
910	CANDESARTAN CILEXTIL	610.676
911	LOSARTAN	422.921
912	LITHIUM CITRATE	209.92
913	GATIFLOXACIN	375.403
914	MIGLITOL	207.228
915	ORLISTAT	495.749
916	MOXIFLOXACIN HYDROCHLORIDE	465.957
917	PIOGLITAZONE HYDROCHLORIDE	392.908
918	TOLTERODINE TARTRATE	475.587
919	DONEPEZIL HYDROCHLORIDE	415.965
920	OMEGA-3-ACID ESTERS (EPA shown)	330.515
921	CLONIDINE HYDROCHLORIDE	266.559
922	PIZOTYLINE MALATE	429.539
923	EXEMESTANE	296.413
924	HOMOSALATE	262.352
925	PROPOFOL	178.277
926	OLANZAPINE	312.44
927	THIOSTREPTON	1664.92
928	TILMICOSIN	869.156
929	FLUNIXIN MEGLUMINE	491.468
930	CLIOQUINOL	305.504
931	CLORSULON	380.658
932	ESTROPIPATE	436.575
933	CLAVULANATE LITHIUM	207.112
934	ALENDRONATE SODIUM	326.134
935	ACARBOSE	645.617
936	ROPINIROLE	260.382
937	QUETIAPINE	383.516
938	RIZATRIPTAN BENZOATE	391.477
939	BENAZEPRIL HYDROCHLORIDE	460.962
940	FAMCICLOVIR	321.339
941	AMLODIPINE BESYLATE	567.063
942	OLMESARTAN MEDOXOMIL	558.599
943	CEFTIBUTEN	410.43
944	CEFDINIR	395.418
945	VALSARTAN	435.53
946	SIBUTRAMINE HYDROCHLORIDE	316.317
947	PERINDOPRIL ERBUMINE	441.616
948	ROSUVASTATIN CALCIUM	520.619
949	RAMIPRIL	416.522
950	DERACOXIB	397.379
951	ANAGRELIDE HYDROCHLORIDE	292.554
952	CILOSTAZOL	369.47
953	CITICOLINE	488.331
954	CANRENONE	340.467
955	APRAMYCIN	539.588
956	SERTRALINE HYDROCHLORIDE	342.699
957	ALFLUZOSIN	389.458
958	TELITHROMYCIN	812.025
959	OXAPROZIN	293.325
960	TELMISARTAN	514.633
961	NONOXYNOL-9	616.84
962	PEFLOXACINE MESYLATE	429.471
963	BIFONAZOLE	310.402
964	TYLOSIN TARTRATE	916.123
965	SARAFLOXACIN HYDROCHLORIDE	421.835
966	RIFAXIMIN	785.899
967	CHLORMADINONE ACETATE	404.938
968	OXICONAZOLE NITRATE	492.149
969	AZAPERONE	327.405
970	TRANILAST	327.34
971	AZELASTINE HYDROCHLORIDE	418.37
972	DECOQUINATE	417.55
973	CEFDITORIN PIVOXIL	620.73
974	RANOLAZINE	427.548
975	VALACYCLOVIR HYDROCHLORIDE	360.803
976	ACEDAPSONE	332.381
977	ATOMOXETINE HYDROCHLORIDE	277.797
978	DULOXETINE HYDROCHLORIDE	333.883
979	TRAMADOL HYDROCHLORIDE	299.844
980	NISOLDIPINE	388.424
981	MONTELUKAST SODIUM	594.154
982	TERBINAFINE HYDROCHLORIDE	327.901
983	BENURESTAT	228.637
984	BENZOXIQUINE	249.272
985	DESLORATIDINE	310.83
986	BISMUTH SUBSALICYLATE	362.096
987	BENZOYLPAS	257.248
988	BROMINDIONE	301.142
989	CAPOBENIC ACID	325.365
990	ACETOHEXAMIDE	324.402
991	ETHOXZOLAMIDE	258.32
992	FOMEPIZOLE HYDROCHLORIDE	118.567
993	FLUCYTOSINE	129.094
994	GLIPIZIDE	445.544
995	FLUROTHYL	182.066
996	D-LACTITOL MONOHYDRATE	362.334
997	LEVOCARNITINE	161.202
998	HYDROCORTISONE VALERATE	446.589
999	LOBENDAZOLE	205.218
1000	METHYLENE BLUE	337.874
1001	PREDNISOLONE HEMISUCCINATE	460.529
1002	PYRIDOXINE	169.182
1003	PRALIDOXIME CHLORIDE	172.616
1004	RIMANTADINE HYDROCHLORIDE	215.769
1005	SULFISOXAZOLE ACETYL	309.346
1006	TAURINE	125.147
1007	THIAMINE	337.273
1008	TRICLOSAN	289.547
1009	UNDECYLENIC ACID	184.281
1010	CEFONICID SODIUM	564.553
1011	IFOSFAMIDE	261.09
1012	NETILMICIN SULFATE	671.745
1013	DOXORUBICIN	543.532
1014	ACEPROMAZINE MALEATE	442.538
1015	BIPERIDEN	311.471
1016	DEXCHLORPHENIRAMINE MALEATE	390.87
1017	DILOXANIDE FUROATE	328.154
1018	ETIDRONATE DISODIUM	249.993
1019	NATAMYCIN	665.741
1020	NORGESTIMATE	369.508
1021	TIOCONAZOLE	387.718
1022	ERGOTAMINE TARTRATE	729.794
1023	LEVOBUNOLOL HYDROCHLORIDE	327.855
1024	ETOMIDATE	244.296
1025	LAMOTRIGINE	256.096
1026	RALOXIFENE HYDROCHLORIDE	510.057
1027	CEFPODOXIME PROXETIL	557.605
1028	PANTHENOL	205.256
1029	TRIENTINE HYDROCHLORIDE	219.159
1030	TICLOPIDINE HYDROCHLORIDE	300.252
1031	AMINOPENTAMIDE	394.493
1032	ROLIPRAM	275.351
1033	TICARCILLIN DISODIUM	428.396
1034	TOLTRAZURIL	425.389
1035	TOREMIPHENE CITRATE	598.099
1036	ROLITETRACYCLINE	527.579
1037	FUMAZENIL	303.296
1038	ALTRENOGEST	310.44
1039	BISOPROLOL FUMARATE	441.526
1040	SULFANILAMIDE	172.207
1041	FLUDARABINE PHOSPHATE	365.217
1042	MUPIROCIN	500.635
1043	TEICOPLANIN [A(2-1) shown]	1877.68
1044	EPIRUBICIN HYDROCHLORIDE	579.993
1045	VECURONIUM BROMIDE	637.748
1046	ALISKIREN HEMIFUMARATE	667.847
1047	ACAMPROSATE CALCIUM	400.487
1048	PREDNISOLONE SODIUM PHOSPHATE	484.398
1049	PREGNENOLONE SUCCINATE	416.563
1050	DARIFENACIN HYDROBROMIDE	507.475
1051	ALGESTERONE ACETOPHENIDE	448.608
1052	DESOXYMETASONE	376.472
1053	BETAMETHASONE ACETATE	434.509
1054	ISOFLUPREDNONE ACETATE	420.482
1055	BETAMETHAZONE SODIUM PHOSPHATE	516.415
1056	MELENGESTROL ACETATE	396.531
1057	PHTHALYLSULFACETAMIDE	362.364
1058	PIPAMPERONE	375.491
1059	TOPIRAMATE	339.367
1060	GEMIFLOXACIN MESYLATE	485.495
1061	PRAVASTATIN SODIUM	446.521
1062	GABAPENTIN	171.241
1063	METFORMIN HYDROCHLORIDE	165.627
1064	PANTOPRAZOLE	383.376
1065	ELETRIPTAN HYDROBROMIDE	463.441
1066	ZILEUTON	236.294
1067	RABEPRAZOLE SODIUM	381.432
1068	RISEDRONATE SODIUM HYDRATE	359.144
1069	LEVALBUTEROL HYDROCHLORIDE	275.778
1070	SUCRALOSE	397.639
1071	COLISTIN SULFATE	1351.62
1072	BENZBROMARONE	424.091
1073	BROMPERIDOL	420.325
1074	CYPROHEPTADINE HYDROCHLORIDE	323.869
1075	CLOFAZIMINE	473.409
1076	BENZYDAMINE HYDROCHLORIDE	345.876
1077	DOXAZOSIN MESYLATE	547.591
1078	ISOETHARINE MESYLATE	335.422
1079	FLORFENICOL	358.218
1080	ETHYNODIOL DIACETATE	384.52
1081	ORNIDAZOLE	219.629
1082	OXANTEL PAMOATE	604.666
1083	ATROPINE OXIDE	307.393
1084	PROTRYPTYLINE HYDROCHLORIDE	299.847
1085	NIALAMIDE	298.347
1086	DENATONIUM BENZOATE	446.595
1087	MESALAMINE	153.139
1088	DECAMETHONIUM BROMIDE	418.303
1089	BUTYL PARABEN	194.232
1090	CLOMIPRAMINE HYDROCHLORIDE	351.323
1091	TILORONE	410.561
1092	TACRINE HYDROCHLORIDE	234.731
1093	ASTEMIZOLE	458.584
1094	ACECAINIDE HYDROCHLORIDE	313.83
1095	AMOXAPINE	313.79
1096	AMIODARONE HYDROCHLORIDE	681.785
1097	BUSPIRONE HYDROCHLORIDE	421.974
1098	PHENOXYBENZAMINE HYDROCHLORIDE	340.296
1099	LEVODOPA	197.192
1100	DIAZOXIDE	230.674
1101	DILTIAZEM HYDROCHLORIDE	450.988
1102	GLYBURIDE	494.014
1103	LOPERAMIDE HYDROCHLORIDE	513.513
1104	LOXAPINE SUCCINATE	445.907
1105	MIANSERIN HYDROCHLORIDE	300.834
1106	VESAMICOL HYDROCHLORIDE	295.856
1107	METOLAZONE	365.841
1108	PODOFILOX	414.416
1109	PENTYLENETETRAZOL	138.173
1110	TYLOXAPOL	1173.76
1111	ITRACONAZOLE	705.65
1112	RIBOFLAVIN 5-PHOSPHATE SODIUM	478.334
1113	DESONIDE	416.519
1114	DIETHYLTOLUAMIDE	191.275
1115	ALPRENOLOL	285.817
1116	THIAMYLAL SODIUM	276.335
1117	METHIMAZOLE	114.17
1118	NIZATIDINE	331.461
1119	DIATRIZOIC ACID	613.919
1120	ASCORBYL PALMITATE	414.544
1121	DOCOSANOL	326.611
1122	PANTOTHENIC ACID(d) Na salt	241.221
1123	OCTISALATE	250.341
1124	CEFTAZIDIME	546.585
1125	ENILCONAZOLE	297.186
1126	ERYTHROSINE SODIUM	879.865
1127	BEPHENIUM HYDROXYNAPTHOATE	443.548
1128	GLYCOPYRROLATE	398.344
1129	ARIPIPRAZOLE	448.397
1130	ETHAMIVAN	223.274
1131	PREGABALIN	159.23
1132	DIPERODON HYDROCHLORIDE	433.939
1133	MELOXICAM SODIUM	373.387
1134	ACRIFLAVINIUM HYDROCHLORIDE	259.741
1135	BLEOMYCIN (bleomycin B2 shown)	1615.77
1136	PHYTONADIONE	450.711
1137	PARAMETHADIONE	157.171
1138	OXFENDAZOLE	315.353
1139	ETHISTERONE	312.456
1140	TADALAFIL	389.414
1141	CITIOLONE	159.208
1142	LIOTHYRONINE (L- isomer) SODIUM	672.962
1143	ANISINDIONE	252.272
1144	OLEANDOMYCIN PHOSPHATE	785.871
1145	THEOBROMINE	180.167
1146	ISOTRETINON	300.445
1147	ACECLIDINE	169.225
1148	GLUTAMINE (L)	146.147
1149	CLINDAMYCIN PALMITATE HYDROCHLORIDE	699.869
1150	SALICYLANILIDE	213.238
1151	METHYLERGONOVINE MALEATE	455.515
1152	RIBAVIRIN	244.209
1153	DEXAMETHASONE ACETATE	434.509
1154	COTININE	176.22
1155	BETAMETHASONE VALERATE	476.591
1156	ALAPROCLATE	255.747
1157	AZTREONAM	435.437
1158	LEUCOVORIN CALCIUM	511.513
1159	CYCLOPHOSPHAMIDE HYDRATE	279.105
1160	CEFSULODIN SODIUM	554.537
1161	HALCINONIDE	454.971
1162	TRIFLURIDINE	296.205
1163	BETAMETHASONE	392.472
1164	CLOPERASTINE HYDROCHLORIDE	366.334
1165	CHLORPROTHIXENE HYDROCHLORIDE	352.329
